# Supplementary material for: Oncogenic Potential of Replication Factor C Subunit 4: Correlations with Tumor Progression and Assessment of Potential Inhibitors
Source: Pharmaceuticals (Basel). 2024 Jan 23;17(2):152. doi: 10.3390/ph17020152 (PMC10891693; doi:10.3390/ph17020152)
Supplement: Supplementary file 1 [file pharmaceuticals-17-00152-s001.zip]

Archive with 1 entries (1 files):
- pharmaceuticals-2792425-supplementary.pdf
